# Supplementary material for: Dissecting the Unique Self-Assembly Landscape of the HIV-2 Capsid Protein
Source: Viruses. 2025 Oct 17;17(10):1384. doi: 10.3390/v17101384 (PMC12568027; doi:10.3390/v17101384)
Supplement: Supplementary file 1 [file viruses-17-01384-s001.zip]

Archive with 1 entries (1 files):
- viruses-3896131-supplementary.pdf
